# Supplementary material for: Investigating the Protective Effect of Gross Saponins of Tribulus terrestris Fruit against Ischemic Stroke in Rat Using Metabolomics and Network Pharmacology
Source: Metabolites. 2019 Oct 21;9(10):240. doi: 10.3390/metabo9100240 (PMC6835270; doi:10.3390/metabo9100240)
Supplement: Supplementary file 1 [file metabolites-09-00240-s001.zip]

Archive with 2 entries (2 files):
- metabolites-604289 - Supplementary material.pdf
- metabolites-604289 - Supplementary Table S1.pdf
